# Supplementary material for: Neomonodictysaquatica sp. nov. (Pleurotheciaceae) from a plateau lake in Yunnan Province, China
Source: Biodivers Data J. 2022 Feb 16;10:e76842. doi: 10.3897/BDJ.10.e76842 (PMC8866338; doi:10.3897/BDJ.10.e76842)
Supplement: XML Treatment for Neomonodictys aquatica [file BDJ.10.e76842-treatment1.xml]

<!DOCTYPE tp:taxon-treatment
  PUBLIC "-//TaxonX//DTD Taxonomic Treatment Publishing DTD v0 20100105//EN" "tax-treatment-NSO.dtd">
<tp:taxon-treatment xmlns:tp="http://www.plazi.org/taxpub"><tp:treatment-meta><mixed-citation publication-type="journal"><person-group><name><surname>Huang</surname><given-names>Si-Ping</given-names></name><name><surname>Bao</surname><given-names>Dan-Feng</given-names></name><name><surname>Shen</surname><given-names>Hong-Wei</given-names></name><name><surname>Su</surname><given-names>Hong-Yan</given-names></name><name><surname>Luo</surname><given-names>Zong-Long</given-names></name></person-group><article-title><italic><tp:taxon-name><tp:taxon-name-part taxon-name-part-type="genus" reg="Neomonodictys">Neomonodictys</tp:taxon-name-part><tp:taxon-name-part taxon-name-part-type="species" reg="aquatica">aquatica</tp:taxon-name-part></tp:taxon-name></italic> sp. nov. (<tp:taxon-name><tp:taxon-name-part taxon-name-part-type="family">Pleurotheciaceae</tp:taxon-name-part></tp:taxon-name>) from a plateau lake in Yunnan Province, China</article-title><source>Biodivers Data J</source><day>16</day><month>02</month><year>2022</year><volume>10</volume><pub-id pub-id-type="doi">10.3897/BDJ.10.e76842</pub-id></mixed-citation></tp:treatment-meta><tp:nomenclature><tp:taxon-name>
            <object-id xmlns:xlink="http://www.w3.org/1999/xlink" content-type="arpha" xlink:type="simple">A78A5B68-C181-5A92-892A-865AFBC15D3E</object-id>
            <tp:taxon-name-part taxon-name-part-type="genus">Neomonodictys</tp:taxon-name-part>
            <tp:taxon-name-part taxon-name-part-type="species">aquatica</tp:taxon-name-part>
            <object-id xmlns:xlink="http://www.w3.org/1999/xlink" xlink:type="simple" object-id-type="IndexFungorum">558842</object-id>
            <object-id xmlns:xlink="http://www.w3.org/1999/xlink" xlink:type="simple" object-id-type="Species-ID">Facesofungi number: FOF 10537</object-id>
          </tp:taxon-name><tp:taxon-authority>D.F. Bao, S.P. Huang &amp; Z.L. Luo</tp:taxon-authority><tp:taxon-status xmlns:xlink="http://www.w3.org/1999/xlink" xlink:type="simple">sp. nov.</tp:taxon-status></tp:nomenclature><tp:treatment-sec sec-type="materials"><title>Materials</title><list list-type="alpha-lower" list-content="occurrences"><list-item><p><bold>Type status:</bold> <named-content xmlns:xlink="http://www.w3.org/1999/xlink" content-type="dwc:typeStatus" xlink:type="simple">Holotype</named-content>. <bold>Occurrence:</bold> recordedBy: <named-content xmlns:xlink="http://www.w3.org/1999/xlink" content-type="dwc:recordedBy" xlink:type="simple">Longli Li; Siping Huang</named-content>; <bold>Taxon:</bold> scientificName: <named-content xmlns:xlink="http://www.w3.org/1999/xlink" content-type="dwc:scientificName" xlink:type="simple"><italic><tp:taxon-name><tp:taxon-name-part taxon-name-part-type="genus" reg="Neomonodictys">Neomonodictys</tp:taxon-name-part><tp:taxon-name-part taxon-name-part-type="species" reg="aquatica">aquatica</tp:taxon-name-part></tp:taxon-name></italic></named-content>; kingdom: <named-content xmlns:xlink="http://www.w3.org/1999/xlink" content-type="dwc:kingdom" xlink:type="simple"><tp:taxon-name><tp:taxon-name-part taxon-name-part-type="kingdom">Fungi</tp:taxon-name-part></tp:taxon-name></named-content>; phylum: <named-content xmlns:xlink="http://www.w3.org/1999/xlink" content-type="dwc:phylum" xlink:type="simple"><tp:taxon-name><tp:taxon-name-part taxon-name-part-type="phylum">Ascomycota</tp:taxon-name-part></tp:taxon-name></named-content>; class: <named-content xmlns:xlink="http://www.w3.org/1999/xlink" content-type="dwc:class" xlink:type="simple"><tp:taxon-name><tp:taxon-name-part taxon-name-part-type="class">Sordariomycetes</tp:taxon-name-part></tp:taxon-name></named-content>; order: <named-content xmlns:xlink="http://www.w3.org/1999/xlink" content-type="dwc:order" xlink:type="simple"><tp:taxon-name><tp:taxon-name-part taxon-name-part-type="order">Pleurotheciales</tp:taxon-name-part></tp:taxon-name></named-content>; family: <named-content xmlns:xlink="http://www.w3.org/1999/xlink" content-type="dwc:family" xlink:type="simple"><tp:taxon-name><tp:taxon-name-part taxon-name-part-type="family">Pleurotheciaceae</tp:taxon-name-part></tp:taxon-name></named-content>; genus: <named-content xmlns:xlink="http://www.w3.org/1999/xlink" content-type="dwc:genus" xlink:type="simple"><tp:taxon-name><tp:taxon-name-part taxon-name-part-type="genus">Neomonodictys</tp:taxon-name-part></tp:taxon-name></named-content>; <bold>Location:</bold> waterBody: <named-content xmlns:xlink="http://www.w3.org/1999/xlink" content-type="dwc:waterBody" xlink:type="simple">Erhai Lake</named-content>; locality: <named-content xmlns:xlink="http://www.w3.org/1999/xlink" content-type="dwc:locality" xlink:type="simple">Baitaiyi</named-content>; verbatimElevation: <named-content xmlns:xlink="http://www.w3.org/1999/xlink" content-type="dwc:verbatimElevation" xlink:type="simple">1966 m</named-content>; locationRemarks: <named-content xmlns:xlink="http://www.w3.org/1999/xlink" content-type="dwc:locationRemarks" xlink:type="simple">China, Yunnan Province, Dali, saprobic on submerged decaying wood in Erhai Lake</named-content>; verbatimLatitude: <named-content xmlns:xlink="http://www.w3.org/1999/xlink" content-type="dwc:verbatimLatitude" xlink:type="simple">25 44 29.65N</named-content>; verbatimLongitude: <named-content xmlns:xlink="http://www.w3.org/1999/xlink" content-type="dwc:verbatimLongitude" xlink:type="simple">100d 09' 49.33'' E</named-content>; <bold>Event:</bold> year: <named-content xmlns:xlink="http://www.w3.org/1999/xlink" content-type="dwc:year" xlink:type="simple">2020</named-content>; habitat: <named-content xmlns:xlink="http://www.w3.org/1999/xlink" content-type="dwc:habitat" xlink:type="simple">freshwater, submerged decaying wood</named-content>; <bold>Record Level:</bold> collectionID: <named-content xmlns:xlink="http://www.w3.org/1999/xlink" content-type="dwc:collectionID" xlink:type="simple">2EH 3-17-1 H</named-content>; collectionCode: <named-content xmlns:xlink="http://www.w3.org/1999/xlink" content-type="dwc:collectionCode" xlink:type="simple">L127.</named-content></p></list-item></list></tp:treatment-sec><tp:treatment-sec sec-type="Description"><title>Description</title><p><bold>Sexual morph</bold> Undetermined. <bold>Asexual morph</bold> Hyphomycetous (Fig. <xref ref-type="fig" rid="F7516803">1</xref>) sporodochia. Colonies on natural substratum superficial, scattered, black, glistening. Mycelium immersed in the substrate, composed of septate, smooth, thin-walled, light to dark brown, 2–3 μm wide hyphae. Conidiophores lacking. Conidiogenous cells short or occasionally missing, suborbicular, holoblastic, monoblastic, integrated, terminal, determinate, hyaline to pale brown. 3.7–6.4 × 2.9–4.7 μm (x̄ = 5.1 × 3.8 μm, n = 10). Conidia 23.1–29.5 × 8.5–11.5 μm (x̄ = 26 × 10 μm, n = 30), acrogenous, acrospore, oval, ellipsoidal to obovoid, muriform, smooth-walled, hyaline when young, becoming dark brown at maturity sometimes with one pale basal cell.</p><p><bold>Culture characteristics</bold>: Conidia germinate on PDA in 36 h. Colonies growing on PDA, subglobose, with flat surface, edge jagged, reaching 3 cm long and 2.5 cm wide in 12 weeks at 28°C, dark grey in PDA medium. Mycelium superficial and partially immersed, branched, septate, hyaline to pale brown, smooth.</p><p><bold>Material examined</bold>: China, Yunnan Province, Dali, sprobic on submerged decaying wood in Erhai Lake, September 2020, S. P. Huang, L-127 (KUN-HKAS 115806, holotype), ex-type living culture, KUNCC 21-10708 = CGMCC3.20681.</p></tp:treatment-sec><tp:treatment-sec sec-type="Etymology"><title>Etymology</title><p>Name reflects the aquatic habitat of this fungus</p></tp:treatment-sec><tp:treatment-sec sec-type="Notes"><title>Notes</title><p>Morphologically, <italic><tp:taxon-name><tp:taxon-name-part taxon-name-part-type="genus" reg="Neomonodictys">Neomonodictys</tp:taxon-name-part><tp:taxon-name-part taxon-name-part-type="species" reg="aquatica">aquatica</tp:taxon-name-part></tp:taxon-name></italic> is easily distinguished from <italic><tp:taxon-name><tp:taxon-name-part taxon-name-part-type="genus" reg="Neomonodictys">N.</tp:taxon-name-part><tp:taxon-name-part taxon-name-part-type="species" reg="muriformis">muriformis</tp:taxon-name-part></tp:taxon-name></italic>. <italic><tp:taxon-name><tp:taxon-name-part taxon-name-part-type="genus" reg="Neomonodictys">Neomonodictys</tp:taxon-name-part><tp:taxon-name-part taxon-name-part-type="species" reg="muriformis">muriformis</tp:taxon-name-part></tp:taxon-name></italic> has wider conidia than <italic><tp:taxon-name><tp:taxon-name-part taxon-name-part-type="genus" reg="Neomonodictys">N.</tp:taxon-name-part><tp:taxon-name-part taxon-name-part-type="species" reg="aquatica">aquatica</tp:taxon-name-part></tp:taxon-name></italic> (15–25 vs. 8–12.2 μm). In addition, conidia of <italic><tp:taxon-name><tp:taxon-name-part taxon-name-part-type="genus" reg="Neomonodictys">N.</tp:taxon-name-part><tp:taxon-name-part taxon-name-part-type="species" reg="aquatica">aquatica</tp:taxon-name-part></tp:taxon-name></italic> are oval or ellipsoidal to obovoid, while <italic><tp:taxon-name><tp:taxon-name-part taxon-name-part-type="genus" reg="Neomonodictys">N.</tp:taxon-name-part><tp:taxon-name-part taxon-name-part-type="species" reg="muriformis">muriformis</tp:taxon-name-part></tp:taxon-name></italic> has subglobose to globose conidia. In the phylogenetic analysis, <italic><tp:taxon-name><tp:taxon-name-part taxon-name-part-type="genus" reg="Neomonodictys">N.</tp:taxon-name-part><tp:taxon-name-part taxon-name-part-type="species" reg="aquatica">aquatica</tp:taxon-name-part></tp:taxon-name></italic> clustered with <italic><tp:taxon-name><tp:taxon-name-part taxon-name-part-type="genus" reg="Neomonodictys">N.</tp:taxon-name-part><tp:taxon-name-part taxon-name-part-type="species" reg="muriformis">muriformis</tp:taxon-name-part></tp:taxon-name></italic> with strong support (99% ML and 1.00 PP) (Fig. <xref ref-type="fig" rid="F7516807">2</xref>). ITS comparison between our strain and MFLUCC 16-1136 revealed 57 bp difference in a total of 539 bp. LSU comparison between our strain and MFLUCC 16-1136 revealed 13 bp difference in total of 829 bp (<xref ref-type="bibr" rid="B7491859">Jeewon and Hyde 2016</xref>). Therefore, we introduce our new isolate as a new species.</p></tp:treatment-sec><tp:treatment-sec><!--Section generated to contain objects referenced in tp:taxon-treatment.--><fig id="F7516803" position="float" orientation="portrait"><object-id xmlns:xlink="http://www.w3.org/1999/xlink" content-type="arpha" xlink:type="simple">227063E8-38E7-5614-B872-9FD84BE3C93A</object-id><object-id xmlns:xlink="http://www.w3.org/1999/xlink" content-type="doi" xlink:type="simple">10.3897/BDJ.10.e76842.figure1</object-id><label>Figure 1.</label><caption><p><bold><italic><tp:taxon-name><tp:taxon-name-part taxon-name-part-type="genus" reg="Neomonodictys">Neomonodictys</tp:taxon-name-part><tp:taxon-name-part taxon-name-part-type="species" reg="aquatica">aquatica</tp:taxon-name-part></tp:taxon-name></italic></bold> (KUN-HKAS 115806, holotype). <bold>a</bold> Colonies on submerged wood; <bold>b-e</bold> Conidiophores with conidia; <bold>f-j</bold> Conidiogenous cells with conidia; <bold>k-p</bold> Conidia; <bold>q</bold> Germinating conidium; <bold>r, s</bold> Colony on PDA. Scale bars: <bold>b-c, e, k</bold> = 25 μm; <bold>d, f-i, l-p</bold> = 20 μm; <bold>j, q</bold> = 30 μm.</p></caption><graphic xmlns:xlink="http://www.w3.org/1999/xlink" xlink:href="bdj-10-e76842-g001.jpg" position="float" id="oo_600350.jpg" orientation="portrait" xlink:type="simple"><uri content-type="original_file" xlink:type="simple">https://binary.pensoft.net/fig/600350</uri></graphic></fig><fig id="F7516807" position="float" orientation="portrait"><object-id xmlns:xlink="http://www.w3.org/1999/xlink" content-type="arpha" xlink:type="simple">3B7912F5-BDA4-5B18-8034-E69FB7BF8A4F</object-id><object-id xmlns:xlink="http://www.w3.org/1999/xlink" content-type="doi" xlink:type="simple">10.3897/BDJ.10.e76842.figure2</object-id><label>Figure 2.</label><caption><p>Phylogenetic tree based on RAxML, generated from a combined ITS and LSU dataset. Bootstrap support values for Maximum Likelihood (ML, black) higher than 75% and Bayesian posterior probabilities (BYPP, red) greater than 0.95 are indicated above the nodes as ML/PP. The tree is rooted to <italic><tp:taxon-name><tp:taxon-name-part taxon-name-part-type="genus" reg="Leotia">Leotia</tp:taxon-name-part><tp:taxon-name-part taxon-name-part-type="species" reg="lubrica">lubrica</tp:taxon-name-part></tp:taxon-name></italic>. The type-derived sequences are indicated in bold and new isolates are in red. Bootstrap values for Maximum Likelihood (ML) equal to or greater than 75% and clade credibility values greater than 0.90 from Bayesian-inference analysis labelled on the nodes. Ex-type strains are in bold and black, the new isolate is indicated in bold and red. (Fig. <xref ref-type="fig" rid="F7516807">2</xref>).</p></caption><graphic xmlns:xlink="http://www.w3.org/1999/xlink" xlink:href="bdj-10-e76842-g002.png" position="float" id="oo_600351.png" orientation="portrait" xlink:type="simple"><uri content-type="original_file" xlink:type="simple">https://binary.pensoft.net/fig/600351</uri></graphic></fig></tp:treatment-sec><ref-list><ref id="B7491859"><element-citation xmlns:xlink="http://www.w3.org/1999/xlink" publication-type="article" xlink:type="simple"><person-group person-group-type="author"><name name-style="western"><surname>Jeewon</surname><given-names>R</given-names></name><name name-style="western"><surname>Hyde</surname><given-names>K. D.</given-names></name></person-group><year>2016</year><article-title>Establishing species boundaries and new taxa among fungi: recommendations to resolve taxonomic ambiguities</article-title><source>Mycosphere</source><volume>7</volume><fpage>1669</fpage><lpage>1677</lpage><pub-id pub-id-type="doi">10.5943/mycosphere/7/11/4</pub-id></element-citation></ref></ref-list></tp:taxon-treatment>
